# Supplementary material for: Integration of metal-organic frameworks into an electrochemical dielectric thin film for electronic applications
Source: Nat Commun. 2016 Jun 10;7:11830. doi: 10.1038/ncomms11830 (PMC4906389; doi:10.1038/ncomms11830)
Supplement: Supplementary Data 1 — Crystallographic Information File for 1. [file ncomms11830-s2.cif]

data_1 
_publ_contact_author_name        'Rong Cao'
_publ_contact_author_address     
;
State Key Laboratory of Structural Chemistry,
Fujian Institute of Research on the Structure of Matter,
Chinese Academy of Sciences, Fujian, Fuzhou 350002, PR China
;
_publ_contact_author_email       rcao@fjirsm.ac.cn
_publ_contact_author_phone       +86-591-63173153
_publ_contact_author_fax         +86-0591-83796710
loop_
_publ_author_name
_publ_author_address
'Li, Weijin'
;
State Key Laboratory of Structural Chemistry,
Fujian Institute of Research on the Structure of Matter,
Chinese Academy of Sciences, Fujian, Fuzhou 350002, PR China
; 
 
_audit_creation_method            SHELXL-97 
_chemical_name_systematic 
; 
 ? 
; 
_chemical_name_common             ? 
_chemical_melting_point           ? 
_chemical_formula_moiety          'C35 H33 N O9 Zn' 
_chemical_formula_sum 
 'C35 H33 N O9 Zn' 
_chemical_formula_weight          676.99 
 
loop_ 
 _atom_type_symbol 
 _atom_type_description 
 _atom_type_scat_dispersion_real 
 _atom_type_scat_dispersion_imag 
 _atom_type_scat_source 
 'C'  'C'   0.0181   0.0091 
 'International Tables Vol C Tables 4.2.6.8 and 6.1.1.4' 
 'H'  'H'   0.0000   0.0000 
 'International Tables Vol C Tables 4.2.6.8 and 6.1.1.4' 
 'N'  'N'   0.0311   0.0180 
 'International Tables Vol C Tables 4.2.6.8 and 6.1.1.4' 
 'O'  'O'   0.0492   0.0322 
 'International Tables Vol C Tables 4.2.6.8 and 6.1.1.4' 
 'Zn'  'Zn'  -1.5491   0.6778 
 'International Tables Vol C Tables 4.2.6.8 and 6.1.1.4' 
 
_symmetry_cell_setting            orthorhombic 
_symmetry_space_group_name_H-M    Pbcn 
 
loop_ 
 _symmetry_equiv_pos_as_xyz 
 'x, y, z' 
 '-x+1/2, -y+1/2, z+1/2' 
 '-x, y, -z+1/2' 
 'x+1/2, -y+1/2, -z' 
 '-x, -y, -z' 
 'x-1/2, y-1/2, -z-1/2' 
 'x, -y, z-1/2' 
 '-x-1/2, y-1/2, z' 
 
_cell_length_a                    29.2649(4) 
_cell_length_b                    7.89750(10) 
_cell_length_c                    42.5654(7) 
_cell_angle_alpha                 90.00 
_cell_angle_beta                  90.00 
_cell_angle_gamma                 90.00 
_cell_volume                      9837.7(2) 
_cell_formula_units_Z             8 
_cell_measurement_temperature     100.0(3)
_cell_measurement_reflns_used     12531 
_cell_measurement_theta_min       3.6420
_cell_measurement_theta_max       66.4630 
 
_exptl_crystal_description        cuboid 
_exptl_crystal_colour             colorless 
_exptl_crystal_size_max           0.2 
_exptl_crystal_size_mid           0.1
_exptl_crystal_size_min           0.1 
_exptl_crystal_density_meas       ? 
_exptl_crystal_density_diffrn     0.914 
_exptl_crystal_density_method     'not measured' 
_exptl_crystal_F_000              2816 
_exptl_absorpt_coefficient_mu     1.006 
_exptl_absorpt_correction_type    multi-scan 
_exptl_absorpt_correction_T_min   0.75059 
_exptl_absorpt_correction_T_max   1.00000  
_exptl_absorpt_process_details    'multi-scan'
 
_exptl_special_details 
; 
 ? 
; 
 
_diffrn_ambient_temperature       100.0(3) 
_diffrn_radiation_wavelength      1.54184 
_diffrn_radiation_type            CuK\a 
_diffrn_radiation_source          'fine-focus sealed tube' 
_diffrn_radiation_monochromator   graphite 
_diffrn_measurement_device_type   'SuperNova, Dual, Cu at zero, Atlas' 
_diffrn_measurement_method        '\w scans' 
_diffrn_detector_area_resol_mean  10.5594 
_diffrn_standards_number          none 
_diffrn_standards_interval_count  none 
_diffrn_standards_interval_time   none 
_diffrn_standards_decay_%         none 
_diffrn_reflns_number             36658 
_diffrn_reflns_av_R_equivalents   0.0371 
_diffrn_reflns_av_sigmaI/netI     0.0243 
_diffrn_reflns_limit_h_min        -34 
_diffrn_reflns_limit_h_max        31 
_diffrn_reflns_limit_k_min        -9 
_diffrn_reflns_limit_k_max        8 
_diffrn_reflns_limit_l_min        -50 
_diffrn_reflns_limit_l_max        50 
_diffrn_reflns_theta_min          3.02 
_diffrn_reflns_theta_max          66.51 
_reflns_number_total              8596 
_reflns_number_gt                 6790 
_reflns_threshold_expression      >2sigma(I) 
 
_computing_data_collection        'Bruker FRAMBO' 
_computing_cell_refinement        'Bruker FRAMBO' 
_computing_data_reduction         'Bruker SAINT' 
_computing_structure_solution     'SHELXS-97 (Sheldrick, 1990)' 
_computing_structure_refinement   'SHELXL-97 (Sheldrick, 1997)' 
_computing_molecular_graphics     ? 
_computing_publication_material   ? 
 
_refine_special_details 
; 
 Refinement of F^2^ against ALL reflections.  The weighted R-factor wR and 
 goodness of fit S are based on F^2^, conventional R-factors R are based 
 on F, with F set to zero for negative F^2^. The threshold expression of 
 F^2^ > 2sigma(F^2^) is used only for calculating R-factors(gt) etc. and is 
 not relevant to the choice of reflections for refinement.  R-factors based 
 on F^2^ are statistically about twice as large as those based on F, and R- 
 factors based on ALL data will be even larger. 
; 
 
_refine_ls_structure_factor_coef  Fsqd  
_refine_ls_matrix_type            full 
_refine_ls_weighting_scheme       calc  
_refine_ls_weighting_details 
 'calc w=1/[\s^2^(Fo^2^)+(0.1353P)^2^+3.9875P] where P=(Fo^2^+2Fc^2^)/3' 
_atom_sites_solution_primary      direct 
_atom_sites_solution_secondary    difmap 
_atom_sites_solution_hydrogens    geom 
_refine_ls_hydrogen_treatment     mixed 
_refine_ls_extinction_method      none 
_refine_ls_extinction_coef        ? 
_refine_ls_number_reflns          8596 
_refine_ls_number_parameters      415 
_refine_ls_number_restraints      0 
_refine_ls_R_factor_all           0.0809 
_refine_ls_R_factor_gt            0.0697 
_refine_ls_wR_factor_ref          0.2105 
_refine_ls_wR_factor_gt           0.2013 
_refine_ls_goodness_of_fit_ref    1.084 
_refine_ls_restrained_S_all       1.084 
_refine_ls_shift/su_max           0.001 
_refine_ls_shift/su_mean          0.000 
 
loop_ 
 _atom_site_label 
 _atom_site_type_symbol 
 _atom_site_fract_x 
 _atom_site_fract_y 
 _atom_site_fract_z 
 _atom_site_U_iso_or_equiv 
 _atom_site_adp_type 
 _atom_site_occupancy 
 _atom_site_symmetry_multiplicity 
 _atom_site_calc_flag 
 _atom_site_refinement_flags 
 _atom_site_disorder_assembly 
 _atom_site_disorder_group 
Zn1 Zn 0.849383(13) 1.91663(6) -0.156697(9) 0.04010(18) Uani 1 1 d . . . 
O9 O 0.78817(7) 1.6095(3) -0.49414(5) 0.0389(5) Uani 1 1 d . . . 
O3 O 0.77970(8) 1.6890(3) -0.33868(5) 0.0420(5) Uani 1 1 d . . . 
O1 O 0.82897(8) 1.8130(3) -0.19605(5) 0.0502(6) Uani 1 1 d . . . 
O6 O 0.61890(8) 1.5416(3) -0.39317(6) 0.0504(6) Uani 1 1 d . . . 
C9 C 0.75848(10) 1.7218(4) -0.39241(7) 0.0340(6) Uani 1 1 d . . . 
O8 O 0.84892(9) 1.4960(4) -0.63546(6) 0.0592(7) Uani 1 1 d . . . 
C31 C 0.75538(10) 1.5811(4) -0.44308(7) 0.0351(6) Uani 1 1 d . . . 
O2 O 0.86335(9) 2.0366(3) -0.21641(6) 0.0535(6) Uani 1 1 d . . . 
C27 C 0.80053(10) 1.5457(4) -0.52276(7) 0.0381(7) Uani 1 1 d . . . 
C30 C 0.77807(11) 1.4904(4) -0.46975(7) 0.0399(7) Uani 1 1 d . . . 
H30A H 0.8060 1.4374 -0.4625 0.048 Uiso 1 1 calc R . . 
H30B H 0.7580 1.4026 -0.4777 0.048 Uiso 1 1 calc R . . 
C21 C 0.70724(10) 1.5906(4) -0.44263(7) 0.0361(6) Uani 1 1 d . . . 
C32 C 0.78124(10) 1.6497(4) -0.41834(6) 0.0334(6) Uani 1 1 d . . . 
C20 C 0.68502(10) 1.6604(4) -0.41654(7) 0.0377(7) Uani 1 1 d . . . 
C7 C 0.83869(11) 1.9363(4) -0.27783(8) 0.0400(7) Uani 1 1 d . . . 
H7A H 0.8580 2.0293 -0.2758 0.048 Uiso 1 1 calc R . . 
C1 C 0.84027(11) 1.9069(5) -0.21930(8) 0.0448(8) Uani 1 1 d . . . 
C5 C 0.79501(11) 1.7497(4) -0.31078(7) 0.0379(6) Uani 1 1 d . . . 
C6 C 0.82476(11) 1.8869(4) -0.30732(7) 0.0387(7) Uani 1 1 d . . . 
H6A H 0.8351 1.9449 -0.3250 0.046 Uiso 1 1 calc R . . 
N1 N 0.80979(10) 2.1283(4) -0.14778(7) 0.0498(7) Uani 1 1 d . . . 
C8 C 0.78481(10) 1.7993(4) -0.36545(7) 0.0365(6) Uani 1 1 d . . . 
H8A H 0.8168 1.8103 -0.3710 0.044 Uiso 1 1 calc R . . 
H8B H 0.7729 1.9110 -0.3606 0.044 Uiso 1 1 calc R . . 
C2 C 0.82449(11) 1.8495(4) -0.25089(7) 0.0421(7) Uani 1 1 d . . . 
C10 C 0.71043(10) 1.7244(4) -0.39107(7) 0.0356(6) Uani 1 1 d . . . 
C11 C 0.68684(11) 1.7945(4) -0.36258(7) 0.0421(7) Uani 1 1 d . . . 
H11A H 0.7093 1.8316 -0.3476 0.063 Uiso 1 1 calc R . . 
H11B H 0.6681 1.7081 -0.3533 0.063 Uiso 1 1 calc R . . 
H11C H 0.6680 1.8886 -0.3686 0.063 Uiso 1 1 calc R . . 
C33 C 0.83289(11) 1.6474(4) -0.41940(7) 0.0405(7) Uani 1 1 d . . . 
H33A H 0.8448 1.6991 -0.4007 0.061 Uiso 1 1 calc R . . 
H33B H 0.8432 1.7092 -0.4375 0.061 Uiso 1 1 calc R . . 
H33C H 0.8434 1.5325 -0.4207 0.061 Uiso 1 1 calc R . . 
C3 C 0.79467(12) 1.7127(4) -0.25476(8) 0.0466(8) Uani 1 1 d . . . 
H3A H 0.7845 1.6540 -0.2372 0.056 Uiso 1 1 calc R . . 
C28 C 0.78971(12) 1.3821(4) -0.53296(8) 0.0455(7) Uani 1 1 d . . . 
H28A H 0.7744 1.3074 -0.5197 0.055 Uiso 1 1 calc R . . 
C24 C 0.82445(11) 1.4425(4) -0.58344(7) 0.0428(7) Uani 1 1 d . . . 
C29 C 0.80203(12) 1.3331(5) -0.56292(8) 0.0469(8) Uani 1 1 d . . . 
H29A H 0.7952 1.2239 -0.5696 0.056 Uiso 1 1 calc R . . 
C25 C 0.83586(12) 1.6017(5) -0.57270(8) 0.0485(8) Uani 1 1 d . . . 
H25A H 0.8517 1.6752 -0.5858 0.058 Uiso 1 1 calc R . . 
C4 C 0.78018(12) 1.6634(5) -0.28408(8) 0.0476(8) Uani 1 1 d . . . 
H4A H 0.7604 1.5720 -0.2861 0.057 Uiso 1 1 calc R . . 
C19 C 0.63410(12) 1.6689(4) -0.41497(9) 0.0480(8) Uani 1 1 d . . . 
H19A H 0.6245 1.7801 -0.4079 0.058 Uiso 1 1 calc R . . 
H19B H 0.6211 1.6483 -0.4356 0.058 Uiso 1 1 calc R . . 
C22 C 0.68039(13) 1.5293(5) -0.47072(8) 0.0499(8) Uani 1 1 d . . . 
H22A H 0.6483 1.5438 -0.4668 0.075 Uiso 1 1 calc R . . 
H22B H 0.6868 1.4116 -0.4743 0.075 Uiso 1 1 calc R . . 
H22C H 0.6890 1.5935 -0.4889 0.075 Uiso 1 1 calc R . . 
C26 C 0.82411(11) 1.6543(4) -0.54261(7) 0.0432(7) Uani 1 1 d . . . 
H26A H 0.8320 1.7622 -0.5358 0.052 Uiso 1 1 calc R . . 
C35 C 0.78270(14) 2.1072(5) -0.11957(10) 0.0594(10) Uani 1 1 d . . . 
H35A H 0.7647 2.2072 -0.1161 0.089 Uiso 1 1 calc R . . 
H35B H 0.8026 2.0893 -0.1019 0.089 Uiso 1 1 calc R . . 
H35C H 0.7629 2.0113 -0.1220 0.089 Uiso 1 1 calc R . . 
C17 C 0.55950(17) 1.4274(7) -0.36533(13) 0.0808(14) Uani 1 1 d . . . 
H17A H 0.5803 1.3598 -0.3546 0.097 Uiso 1 1 calc R . . 
O5 O 0.40246(17) 1.6010(8) -0.38339(15) 0.1401(19) Uani 1 1 d . . . 
C16 C 0.57256(13) 1.5359(5) -0.38795(11) 0.0602(10) Uani 1 1 d . . . 
C34 C 0.78039(15) 2.1867(6) -0.17429(11) 0.0678(11) Uani 1 1 d . . . 
H34A H 0.7633 2.2844 -0.1679 0.102 Uiso 1 1 calc R . . 
H34B H 0.7597 2.0977 -0.1801 0.102 Uiso 1 1 calc R . . 
H34C H 0.7993 2.2154 -0.1919 0.102 Uiso 1 1 calc R . . 
C18 C 0.5097(2) 1.4226(7) -0.35869(14) 0.0933(17) Uani 1 1 d . . . 
H18A H 0.4983 1.3516 -0.3431 0.112 Uiso 1 1 calc R . . 
C13 C 0.48069(18) 1.5236(8) -0.37567(14) 0.0842(14) Uani 1 1 d . . . 
C15 C 0.54078(16) 1.6326(7) -0.40299(17) 0.0929(17) Uani 1 1 d . . . 
H15A H 0.5508 1.7115 -0.4177 0.111 Uiso 1 1 calc R . . 
C14 C 0.4945(2) 1.6190(8) -0.3975(2) 0.107(2) Uani 1 1 d . . . 
H14A H 0.4737 1.6792 -0.4097 0.129 Uiso 1 1 calc R . . 
C23 C 0.83584(12) 1.3856(5) -0.61611(9) 0.0501(8) Uani 1 1 d . . . 
O7 O 0.83126(9) 1.2310(3) -0.62159(6) 0.0562(6) Uani 1 1 d . . . 
C12 C 0.4236(3) 1.5170(8) -0.36538(16) 0.105(2) Uani 1 1 d . . . 
O4 O 0.41775(13) 1.4112(5) -0.34734(8) 0.0865(10) Uani 1 1 d . . . 
 
loop_ 
 _atom_site_aniso_label 
 _atom_site_aniso_U_11 
 _atom_site_aniso_U_22 
 _atom_site_aniso_U_33 
 _atom_site_aniso_U_23 
 _atom_site_aniso_U_13 
 _atom_site_aniso_U_12 
Zn1 0.0304(3) 0.0622(3) 0.0277(3) -0.00115(17) -0.00220(14) -0.00010(17) 
O9 0.0440(12) 0.0429(11) 0.0299(11) 0.0020(8) 0.0025(9) 0.0008(9) 
O3 0.0570(13) 0.0392(11) 0.0298(10) 0.0016(8) -0.0017(9) -0.0034(10) 
O1 0.0463(13) 0.0669(15) 0.0375(12) -0.0017(11) -0.0013(10) -0.0070(11) 
O6 0.0366(12) 0.0487(12) 0.0658(15) 0.0026(11) 0.0108(11) -0.0012(10) 
C9 0.0375(15) 0.0338(13) 0.0309(14) 0.0004(11) 0.0035(12) 0.0014(12) 
O8 0.0632(17) 0.0709(17) 0.0436(14) -0.0027(13) 0.0061(11) -0.0015(13) 
C31 0.0402(16) 0.0370(14) 0.0280(14) 0.0059(12) 0.0023(12) 0.0005(12) 
O2 0.0500(13) 0.0639(15) 0.0466(14) -0.0091(12) -0.0055(11) -0.0058(12) 
C27 0.0374(15) 0.0469(16) 0.0300(15) 0.0023(12) -0.0006(12) 0.0028(13) 
C30 0.0506(18) 0.0389(15) 0.0301(14) 0.0028(12) 0.0040(13) 0.0032(14) 
C21 0.0388(16) 0.0390(14) 0.0306(15) 0.0015(12) 0.0001(12) -0.0017(12) 
C32 0.0355(15) 0.0369(14) 0.0277(14) 0.0036(12) 0.0021(11) 0.0004(12) 
C20 0.0391(16) 0.0365(14) 0.0373(16) 0.0019(12) 0.0016(12) -0.0042(13) 
C7 0.0352(15) 0.0429(16) 0.0418(17) 0.0011(13) -0.0015(13) -0.0029(13) 
C1 0.0358(16) 0.059(2) 0.0398(18) -0.0033(15) 0.0009(13) 0.0003(15) 
C5 0.0439(16) 0.0378(14) 0.0318(15) 0.0019(12) -0.0012(12) 0.0000(13) 
C6 0.0405(16) 0.0437(16) 0.0321(15) 0.0023(12) 0.0030(12) -0.0004(13) 
N1 0.0377(14) 0.0641(17) 0.0477(16) -0.0008(14) -0.0028(12) 0.0026(13) 
C8 0.0391(15) 0.0411(15) 0.0292(14) 0.0014(12) 0.0027(11) -0.0017(13) 
C2 0.0393(16) 0.0531(17) 0.0340(16) -0.0033(14) -0.0008(13) 0.0008(14) 
C10 0.0367(15) 0.0380(14) 0.0323(15) 0.0031(12) 0.0038(12) 0.0024(12) 
C11 0.0426(16) 0.0432(16) 0.0404(16) -0.0013(13) 0.0061(13) 0.0003(14) 
C33 0.0410(16) 0.0447(16) 0.0358(16) 0.0007(13) 0.0031(13) 0.0030(14) 
C3 0.0486(18) 0.0574(18) 0.0337(16) 0.0050(14) -0.0010(13) -0.0073(15) 
C28 0.0513(19) 0.0486(17) 0.0366(17) 0.0025(14) 0.0016(14) -0.0040(15) 
C24 0.0410(17) 0.0550(18) 0.0325(16) -0.0005(14) -0.0020(13) 0.0020(14) 
C29 0.0514(19) 0.0523(18) 0.0370(17) -0.0038(14) 0.0036(14) 0.0020(15) 
C25 0.0460(18) 0.064(2) 0.0352(17) 0.0013(15) 0.0056(14) -0.0029(16) 
C4 0.0515(19) 0.0515(18) 0.0397(17) 0.0029(14) -0.0007(14) -0.0123(16) 
C19 0.0397(17) 0.0490(18) 0.055(2) -0.0007(15) -0.0005(15) 0.0014(15) 
C22 0.052(2) 0.0518(18) 0.0454(19) -0.0013(15) -0.0048(15) -0.0036(16) 
C26 0.0442(17) 0.0512(17) 0.0341(15) 0.0002(14) 0.0016(13) -0.0053(15) 
C35 0.054(2) 0.067(2) 0.057(2) -0.0115(18) 0.0059(18) -0.0002(18) 
C17 0.065(3) 0.091(3) 0.087(3) -0.004(3) 0.015(2) -0.018(2) 
O5 0.091(3) 0.169(5) 0.160(5) 0.040(4) 0.012(3) 0.013(3) 
C16 0.043(2) 0.060(2) 0.077(3) -0.017(2) 0.0163(18) -0.0090(17) 
C34 0.064(2) 0.073(3) 0.066(3) 0.001(2) -0.013(2) 0.019(2) 
C18 0.104(4) 0.098(4) 0.078(3) -0.012(3) 0.024(3) -0.039(3) 
C13 0.075(3) 0.094(3) 0.083(3) -0.011(3) -0.002(3) 0.024(3) 
C15 0.052(3) 0.088(3) 0.139(5) 0.003(3) 0.005(3) 0.009(2) 
C14 0.065(3) 0.106(4) 0.152(6) 0.009(4) 0.016(4) 0.002(3) 
C23 0.0426(18) 0.065(2) 0.0425(19) -0.0011(17) 0.0016(15) -0.0010(16) 
O7 0.0606(15) 0.0670(16) 0.0409(13) -0.0084(12) 0.0024(11) 0.0005(13) 
C12 0.129(5) 0.089(4) 0.095(4) 0.036(3) -0.045(4) -0.015(4) 
O4 0.078(2) 0.114(3) 0.067(2) -0.018(2) 0.0022(16) -0.0043(19) 
 
_geom_special_details 
; 
 All esds (except the esd in the dihedral angle between two l.s. planes) 
 are estimated using the full covariance matrix.  The cell esds are taken 
 into account individually in the estimation of esds in distances, angles 
 and torsion angles; correlations between esds in cell parameters are only 
 used when they are defined by crystal symmetry.  An approximate (isotropic) 
 treatment of cell esds is used for estimating esds involving l.s. planes. 
; 
 
loop_ 
 _geom_bond_atom_site_label_1 
 _geom_bond_atom_site_label_2 
 _geom_bond_distance 
 _geom_bond_site_symmetry_2 
 _geom_bond_publ_flag 
Zn1 O1 1.958(2) . ? 
Zn1 O7 1.968(2) 7_586 ? 
Zn1 O4 2.009(4) 6_665 ? 
Zn1 N1 2.069(3) . ? 
Zn1 C12 2.496(8) 6_665 ? 
O9 C27 1.367(4) . ? 
O9 C30 1.432(4) . ? 
O3 C5 1.357(4) . ? 
O3 C8 1.442(3) . ? 
O1 C1 1.280(4) . ? 
O6 C16 1.375(4) . ? 
O6 C19 1.439(4) . ? 
C9 C10 1.407(4) . ? 
C9 C32 1.409(4) . ? 
C9 C8 1.512(4) . ? 
O8 C23 1.259(5) . ? 
C31 C21 1.411(4) . ? 
C31 C32 1.406(4) . ? 
C31 C30 1.497(4) . ? 
O2 C1 1.233(4) . ? 
C27 C26 1.388(5) . ? 
C27 C28 1.399(5) . ? 
C21 C20 1.400(4) . ? 
C21 C22 1.510(5) . ? 
C32 C33 1.512(4) . ? 
C20 C10 1.408(4) . ? 
C20 C19 1.493(5) . ? 
C7 C6 1.376(5) . ? 
C7 C2 1.399(5) . ? 
C1 C2 1.492(5) . ? 
C5 C4 1.395(4) . ? 
C5 C6 1.398(4) . ? 
N1 C35 1.448(5) . ? 
N1 C34 1.492(5) . ? 
C2 C3 1.399(5) . ? 
C10 C11 1.502(4) . ? 
C3 C4 1.374(5) . ? 
C28 C29 1.381(5) . ? 
C24 C25 1.378(5) . ? 
C24 C29 1.393(5) . ? 
C24 C23 1.499(5) . ? 
C25 C26 1.390(5) . ? 
C17 C16 1.345(7) . ? 
C17 C18 1.485(8) . ? 
O5 C12 1.188(7) . ? 
C16 C15 1.363(7) . ? 
C18 C13 1.370(8) . ? 
C13 C14 1.263(8) . ? 
C13 C12 1.728(9) . ? 
C15 C14 1.379(7) . ? 
C23 O7 1.250(5) . ? 
O7 Zn1 1.968(2) 7_585 ? 
C12 O4 1.148(6) . ? 
C12 Zn1 2.496(8) 6 ? 
O4 Zn1 2.009(4) 6 ? 
 
loop_ 
 _geom_angle_atom_site_label_1 
 _geom_angle_atom_site_label_2 
 _geom_angle_atom_site_label_3 
 _geom_angle 
 _geom_angle_site_symmetry_1 
 _geom_angle_site_symmetry_3 
 _geom_angle_publ_flag 
O1 Zn1 O7 108.65(11) . 7_586 ? 
O1 Zn1 O4 111.61(14) . 6_665 ? 
O7 Zn1 O4 100.99(12) 7_586 6_665 ? 
O1 Zn1 N1 108.90(11) . . ? 
O7 Zn1 N1 100.87(12) 7_586 . ? 
O4 Zn1 N1 124.00(15) 6_665 . ? 
O1 Zn1 C12 136.09(15) . 6_665 ? 
O7 Zn1 C12 97.87(18) 7_586 6_665 ? 
O4 Zn1 C12 26.83(16) 6_665 6_665 ? 
N1 Zn1 C12 99.30(17) . 6_665 ? 
C27 O9 C30 117.3(2) . . ? 
C5 O3 C8 116.4(2) . . ? 
C1 O1 Zn1 109.9(2) . . ? 
C16 O6 C19 115.6(3) . . ? 
C10 C9 C32 120.7(3) . . ? 
C10 C9 C8 118.2(3) . . ? 
C32 C9 C8 121.1(3) . . ? 
C21 C31 C32 120.5(3) . . ? 
C21 C31 C30 118.6(3) . . ? 
C32 C31 C30 120.9(3) . . ? 
O9 C27 C26 116.5(3) . . ? 
O9 C27 C28 123.8(3) . . ? 
C26 C27 C28 119.6(3) . . ? 
O9 C30 C31 109.1(2) . . ? 
C20 C21 C31 119.7(3) . . ? 
C20 C21 C22 120.8(3) . . ? 
C31 C21 C22 119.4(3) . . ? 
C9 C32 C31 119.2(3) . . ? 
C9 C32 C33 120.0(3) . . ? 
C31 C32 C33 120.7(3) . . ? 
C21 C20 C10 120.4(3) . . ? 
C21 C20 C19 121.1(3) . . ? 
C10 C20 C19 118.4(3) . . ? 
C6 C7 C2 121.4(3) . . ? 
O2 C1 O1 123.0(3) . . ? 
O2 C1 C2 120.8(3) . . ? 
O1 C1 C2 116.1(3) . . ? 
O3 C5 C4 116.0(3) . . ? 
O3 C5 C6 124.9(3) . . ? 
C4 C5 C6 119.1(3) . . ? 
C7 C6 C5 120.0(3) . . ? 
C35 N1 C34 110.3(3) . . ? 
C35 N1 Zn1 111.4(2) . . ? 
C34 N1 Zn1 115.7(2) . . ? 
O3 C8 C9 107.6(2) . . ? 
C3 C2 C7 117.8(3) . . ? 
C3 C2 C1 122.3(3) . . ? 
C7 C2 C1 119.9(3) . . ? 
C9 C10 C20 119.4(3) . . ? 
C9 C10 C11 119.8(3) . . ? 
C20 C10 C11 120.7(3) . . ? 
C4 C3 C2 121.2(3) . . ? 
C29 C28 C27 119.1(3) . . ? 
C25 C24 C29 118.1(3) . . ? 
C25 C24 C23 121.8(3) . . ? 
C29 C24 C23 120.0(3) . . ? 
C28 C29 C24 121.9(3) . . ? 
C26 C25 C24 121.2(3) . . ? 
C3 C4 C5 120.4(3) . . ? 
O6 C19 C20 107.8(3) . . ? 
C25 C26 C27 120.0(3) . . ? 
C16 C17 C18 115.6(5) . . ? 
C17 C16 C15 120.0(4) . . ? 
C17 C16 O6 114.6(4) . . ? 
C15 C16 O6 125.4(4) . . ? 
C13 C18 C17 119.5(5) . . ? 
C14 C13 C18 122.5(6) . . ? 
C14 C13 C12 120.9(5) . . ? 
C18 C13 C12 116.6(5) . . ? 
C16 C15 C14 123.2(6) . . ? 
C13 C14 C15 119.0(7) . . ? 
O7 C23 O8 125.9(3) . . ? 
O7 C23 C24 116.2(3) . . ? 
O8 C23 C24 117.8(3) . . ? 
C23 O7 Zn1 133.7(2) . 7_585 ? 
O4 C12 O5 139.5(8) . . ? 
O4 C12 C13 109.6(5) . . ? 
O5 C12 C13 108.9(6) . . ? 
O4 C12 Zn1 52.2(4) . 6 ? 
O5 C12 Zn1 88.1(5) . 6 ? 
C13 C12 Zn1 161.2(4) . 6 ? 
C12 O4 Zn1 101.0(5) . 6 ? 
 
_diffrn_measured_fraction_theta_max    0.990 
_diffrn_reflns_theta_full              66.51 
_diffrn_measured_fraction_theta_full   0.990 
_refine_diff_density_max    1.582 
_refine_diff_density_min   -0.477 
_refine_diff_density_rms    0.073 


# SQUEEZE RESULTS (APPEND TO CIF)
# Note: Data are Listed for all Voids in the P1 Unit Cell
# i.e. Centre of Gravity, Solvent Accessible Volume,
# Recovered number of Electrons in the Void and
# Details about the Squeezed Material
loop_
  _platon_squeeze_void_nr
  _platon_squeeze_void_average_x
  _platon_squeeze_void_average_y
  _platon_squeeze_void_average_z
  _platon_squeeze_void_volume
  _platon_squeeze_void_count_electrons
  _platon_squeeze_void_content
   1  0.000 -0.004 -0.002      2167       693 ' '
   2  0.500 -0.022  0.259      2168       693 ' '
_platon_squeeze_details
;
;
